# Supplementary material for: Detection and Characterization of Distinct Alphacoronaviruses in Five Different Bat Species in Denmark
Source: Viruses. 2018 Sep 11;10(9):486. doi: 10.3390/v10090486 (PMC6163574; doi:10.3390/v10090486)
Supplement: Supplementary file 1 [file viruses-10-00486-s001.zip]

Archive with 10 entries (10 files):
- Supplementary file 1.docx
- Supplementary file 2.xlsx
- Supplementary file 3 - PanCoV B phylogeny, colors.png
- Supplementary file 4 - PanCoV A.fasta
- Supplementary file 5 - PanCoV B.fasta
- Supplementary file 6 - PanCoV C.fasta
- Supplementary file 7 - PanCoV A alignment.png
- Supplementary file 8 - PanCoV B alignment.png
- Supplementary file 9 - PanCoV C alignment.png
- Supplementary file legends.docx
