# Supplementary material for: Detection and Characterization of Distinct Alphacoronaviruses in Five Different Bat Species in Denmark
Source: Viruses. 2018 Sep 11;10(9):486. doi: 10.3390/v10090486 (PMC6163574; doi:10.3390/v10090486)
Supplement: Supplementary file 1 [file viruses-10-00486-s001.zip › Supplementary file 2.xlsx]

## Sheet: Flagermusdata til R.2
Journal no.	Sample no.	Species	Sex	Collection year	Collection season	Collection site	Coronavirus positive	Sequence available, PanCoV A	Sequence available, PanCoV B	Sequence available, PanCoV C	ENA sample accession no.	Strain name
batch 41	1	M. dau	Male	2013	September	Vesløs, Thy	0
batch 41	2	M. dau	Male	2013	September	Vesløs, Thy	0
batch 43	1 nest box	M. dau	Unknown	2013	September	Vesløs, Thy	0
batch 43	2 nest box	M. dau	Unknown	2013	September	Vesløs, Thy	0
OV 2013	1	M. dau	Male	2013	Autumn	Mønsted	0
OV 2013	2	M. dau	Male	2013	Autumn	Mønsted	0
OV 2013	3	M. dau	Male	2013	Autumn	Mønsted	0
OV 2013	4	M. dau	Male	2013	Autumn	Mønsted	0
OV 2013	6	M. dau	Male	2013	Autumn	Mønsted	0
OV 2013	7	M. dau	Female	2013	Autumn	Mønsted	0
OV 2013	8	M. dau	Female	2013	Autumn	Mønsted	0
OV 2013	9	M. dau	Female	2013	Autumn	Mønsted	0
OV 2013	10	M. dau	Male	2013	Autumn	Mønsted	0
OV 2013	11	M. dau	Female	2013	Autumn	Mønsted	1		X		ERS2630097 (SAMEA4810193)	BtCoV/OV13-11/M.dau/DK/2013
OV 2013	12	M. dau	Female	2013	Autumn	Mønsted	0
OV 2013	13	M. dau	Male	2013	Autumn	Mønsted	0
OV 2013	14	M. dau	Male	2013	Autumn	Mønsted	0
OV 2013	15	M. dau	Male	2013	Autumn	Mønsted	0
OV 2013	16	M. dau	Female	2013	Autumn	Mønsted	1		X		ERS2630101 (SAMEA4810197)	BtCoV/OV13-16/M.dau/DK/2013
OV 2013	17	M. dau	Male	2013	Autumn	Mønsted	0
OV 2013	18	M. dau	Female	2013	Autumn	Mønsted	1		X		ERS2630100 (SAMEA4810196)	BtCoV/OV13-18/M.dau/DK/2013
OV 2013	19	M. dau	Male	2013	Autumn	Mønsted	1		X		ERS2630102 (SAMEA4810198)	BtCoV/OV13-19/M.dau/DK/2013
OV 2013	20	M. dau	Male	2013	Autumn	Mønsted	0
OV 2013	21	M. dau	Male	2013	Autumn	Mønsted	0
OV 2013	22	M. dau	Female	2013	Autumn	Mønsted	0
OV 2013	23	M. dau	Male	2013	Autumn	Mønsted	0
OV 2013	24	M. dau	Female	2013	Autumn	Mønsted	1		X		ERS2630099 (SAMEA4810195)	BtCoV/OV13-24/M.dau/DK/2013
OV 2013	25	M. dau	Female	2013	Autumn	Mønsted	1		X	X	ERS2630098 (SAMEA4810194)	BtCoV/OV13-25/M.dau/DK/2013
OV 2013	26	M. dau	Female	2013	Autumn	Mønsted	0
OV 2013	27	M. dau	Female	2013	Autumn	Mønsted	0
OV 2013	28	M. dau	Male	2013	Autumn	Mønsted	0
OV 2013	29	M. dau	Male	2013	Autumn	Mønsted	0
OV 2013	30	M. dau	Female	2013	Autumn	Mønsted	0
OV 2013	31	M. dau	Female	2013	Autumn	Mønsted	1			X	ERS2630139 (SAMEA4810235)	BtCoV/OV13-31/M.dau/DK/2013
OV 2013	32	M. dau	Male	2013	Autumn	Mønsted	0
OV 2013	33	M. dau	Male	2013	Autumn	Mønsted	0
OV 2013	34	M. dau	Female	2013	Autumn	Mønsted	0
OV 2013	35	M. dau	Female	2013	Autumn	Mønsted	0
OV 2013	36	M. dau	Male	2013	Autumn	Mønsted	0
OV 2013	37	M. dau	Female	2013	Autumn	Mønsted	0
OV 2013	38	M. dau	Male	2013	Autumn	Mønsted	0
OV 2013	40	M. dau	Female	2013	Autumn	Mønsted	0
OV 2013	41	M. dau	Female	2013	Autumn	Mønsted	0
OV 2013	42	M. dau	Female	2013	Autumn	Mønsted	1		X		ERS2630121 (SAMEA4810217)	BtCoV/OV13-42/M.dau/DK/2013
2014-13585-1	1	M. dau	Female	2014	Autumn	Mønsted	0
2014-13585-5	5	M. dau	Female	2014	Autumn	Mønsted	0
2014-13585-7	7	M. dau	Male	2014	Autumn	Mønsted	0
2014-13585-8	8	M. dau	Female	2014	Autumn	Mønsted	0
2014-13585-9	9	M. dau	Male	2014	Autumn	Mønsted	0
2014-13585-10	10	M. dau	Male	2014	Autumn	Mønsted	0
2014-13585-11	11	M. dau	Male	2014	Autumn	Mønsted	0
2014-13585-12	12	M. dau	Male	2014	Autumn	Mønsted	1		X		ERS2630105 (SAMEA4810201)	BtCoV/13585-12/M.dau/DK/2014
2014-13585-13	13	M. dau	Male	2014	Autumn	Mønsted	0
2014-13585-14	14	M. dau	Female	2014	Autumn	Mønsted	1
2014-13585-15	15	M. dau	Female	2014	Autumn	Mønsted	0
2014-13585-16	16	M. dau	Female	2014	Autumn	Mønsted	0
2014-13585-17	17	M. dau	Male	2014	Autumn	Mønsted	0
2014-13585-18	18	M. dau	Female	2014	Autumn	Mønsted	0
2014-13585-19	19	M. dau	Male	2014	Autumn	Mønsted	0
2014-13585-20	20	M. dau	Male	2014	Autumn	Mønsted	0
2014-13585-22	22	M. dau	Male	2014	Autumn	Mønsted	0
2014-13585-23	23	M. dau	Female	2014	Autumn	Mønsted	0
2014-13585-24	24	M. dau	Male	2014	Autumn	Mønsted	0
2014-13585-25	25	M. dau	Female	2014	Autumn	Mønsted	0
2014-13585-26	26	M. dau	Male	2014	Autumn	Mønsted	0
2014-13585-27	27	M. dau	Female	2014	Autumn	Mønsted	0
2014-13585-28	28	M. dau	Female	2014	Autumn	Mønsted	0
2014-13585-29	29	M. dau	Female	2014	Autumn	Mønsted	0
2014-13585-30	30	M. dau	Female	2014	Autumn	Mønsted	0
2014-13585-31	31	M. dau	Male	2014	Autumn	Mønsted	0
2014-13585-32	32	M. dau	Male	2014	Autumn	Mønsted	0
2014-13585-33	33	M. dau	Male	2014	Autumn	Mønsted	0
2014-13585-34	34	M. dau	Male	2014	Autumn	Mønsted	0
2014-13585-35	35	M. dau	Male	2014	Autumn	Mønsted	1		X	X	ERS2630123 (SAMEA4810219)	BtCoV/13585-35/M.dau/DK/2014
2014-13585-36	36	M. dau	Male	2014	Autumn	Mønsted	1		X	X	ERS2630122 (SAMEA4810218)	BtCoV/13585-36/M.dau/DK/2014
2014-13585-37	37	M. dau	Female	2014	Autumn	Mønsted	0
2014-13585-38	38	M. dau	Female	2014	Autumn	Mønsted	0
2014-13585-39	39	M. dau	Male	2014	Autumn	Mønsted	0
2014-13585-40	40	M. dau	Female	2014	Autumn	Mønsted	0
2014-13585-41	41	M. dau	Female	2014	Autumn	Mønsted	1		X	X	ERS2630124 (SAMEA4810220)	BtCoV/13585-41/M.dau/DK/2014
2014-13585-42	42	M. dau	Male	2014	Autumn	Mønsted	1		X		ERS2630125 (SAMEA4810221)	BtCoV/13585-42/M.dau/DK/2014
2014-13585-43	43	M. dau	Male	2014	Autumn	Mønsted	0
2014-13585-44	44	M. dau	Male	2014	Autumn	Mønsted	0
2014-13585-45	45	M. dau	Male	2014	Autumn	Mønsted	0
2014-13585-46	46	M. dau	Male	2014	Autumn	Mønsted	0
2014-13585-47	47	M. dau	Male	2014	Autumn	Mønsted	0
2014-13585-48	48	M. dau	Female	2014	Autumn	Mønsted	0
2014-13585-50	50	M. dau	Male	2014	Autumn	Mønsted	0
2014-13585-52	52	M. dau	Male	2014	Autumn	Mønsted	1		X		ERS2630103 (SAMEA4810199)	BtCoV/13585-52/M.dau/DK/2014
2014-13585-54	54	M. dau	Male	2014	Autumn	Mønsted	0
2014-13585-55	55	M. dau	Male	2014	Autumn	Mønsted	0
2014-13585-56	56	M. dau	Female	2014	Autumn	Mønsted	0
2014-13585-57	57	M. dau	Female	2014	Autumn	Mønsted	0
2014-13585-58	58	M. dau	Male	2014	Autumn	Mønsted	1		X	X	ERS2630104 (SAMEA4810200)	BtCoV/13585-58/M.dau/DK/2014
2014-13585-59	59	M. dau	Female	2014	Autumn	Mønsted	0
2014-13585-60	60	M. dau	Male	2014	Autumn	Mønsted	1		X		ERS2630106 (SAMEA4810202)	BtCoV/13585-60/M.dau/DK/2014
2014-13585-61	61	M. dau	Male	2014	Autumn	Mønsted	0
2015-21164	1	M. dau	Male	2015	Autumn	Mønsted	0
2015-21164	2	M. dau	Male	2015	Autumn	Mønsted	1		X	X	ERS2630111 (SAMEA4810207)	BtCoV/21164-2/M.dau/DK/2015
2015-21164	3	M. dau	Male	2015	Autumn	Mønsted	1		X		ERS2630112 (SAMEA4810208)	BtCoV/21164-3/M.dau/DK/2015
2015-21164	4	M. dau	Male	2015	Autumn	Mønsted	0
2015-21164	6	M. dau	Male	2015	Autumn	Mønsted	1			X	ERS2630140 (SAMEA4810236)	BtCoV/21164-6/M.dau/DK/2015
2015-21164	7	M. dau	Male	2015	Autumn	Mønsted	0
2015-21164	8	M. dau	Male	2015	Autumn	Mønsted	0
2015-21164	9	M. dau	Male	2015	Autumn	Mønsted	1
2015-21164	10	M. dau	Male	2015	Autumn	Mønsted	0
2015-21164	11	M. dau	Male	2015	Autumn	Mønsted	1
2015-21164	12	M. dau	Male	2015	Autumn	Mønsted	1
2015-21162	1	M. dau	Female	2015	Autumn	Mønsted	1		X	X	ERS2630107 (SAMEA4810203)	BtCoV/21162-1/M.dau/DK/2015
2015-21162	2	M. dau	Male	2015	Autumn	Mønsted	1		X	X	ERS2630108 (SAMEA4810204)	BtCoV/21162-2/M.dau/DK/2015
2015-21162	3	M. dau	Female	2015	Autumn	Mønsted	0
2015-21162	4	M. dau	Male	2015	Autumn	Mønsted	1		X	X	ERS2630109 (SAMEA4810205)	BtCoV/21162-4/M.dau/DK/2015
2015-21162	5	M. dau	Male	2015	Autumn	Mønsted	0
2015-21162	6	M. dau	Male	2015	Autumn	Mønsted	1			X	ERS2630141 (SAMEA4810237)	BtCoV/21162-6/M.dau/DK/2015
2015-21162	7	M. dau	Male	2015	Autumn	Mønsted	1			X	ERS2630142 (SAMEA4810238)	BtCoV/21162-7/M.dau/DK/2015
2015-21162	8	M. dau	Female	2015	Autumn	Mønsted	1		X	X	ERS2630110 (SAMEA4810206)	BtCoV/21162-8/M.dau/DK/2015
2015-21162	9	M. dau	Male	2015	Autumn	Mønsted	0
2015-21162	10	M. dau	Male	2015	Autumn	Mønsted	0
2016-18799	1	M. dau	Female	2016	Autumn	Mønsted	0
2016-18799	2	M. dau	Male	2016	Autumn	Mønsted	1		X	X	ERS2630120 (SAMEA4810216)	BtCoV/18799-2/M.dau/DK/2016
2016-18799	3	M. dau	Male	2016	Autumn	Mønsted	0
2016-18799	5	M. dau	Male	2016	Autumn	Mønsted	0
2016-18799	6	M. dau	Male	2016	Autumn	Mønsted	0
2016-18799	7	M. dau	Male	2016	Autumn	Mønsted	0
2016-18799	8	M. dau	Female	2016	Autumn	Mønsted	0
2016-18799	9	M. dau	Female	2016	Autumn	Mønsted	0
2016-18799	10	M. dau	Female	2016	Autumn	Mønsted	0
2016-18799	11	M. dau	Male	2016	Autumn	Mønsted	1		X	X	ERS2630113 (SAMEA4810209)	BtCoV/18799-11/M.dau/DK/2016
2016-18799	12	M. dau	Male	2016	Autumn	Mønsted	0
2016-18799	13	M. dau	Male	2016	Autumn	Mønsted	0
2016-18799	14	M. dau	Male	2016	Autumn	Mønsted	0
2016-18799	15	M. dau	Male	2016	Autumn	Mønsted	0
2016-18799	16	M. dau	Male	2016	Autumn	Mønsted	0
2016-18799	17	M. dau	Male	2016	Autumn	Mønsted	0
2016-18799	18	M. dau	Male	2016	Autumn	Mønsted	0
2016-18799	19	M. dau	Male	2016	Autumn	Mønsted	0
2016-18799	21	M. dau	Unknown	2016	Autumn	Mønsted	0
2016-18799	23	M. dau	Unknown	2016	Autumn	Mønsted	0
2016-18799	24	M. dau	Male	2016	Autumn	Mønsted	0
2016-18799	25	M. dau	Male	2016	Autumn	Mønsted	1		X	X	ERS2630114 (SAMEA4810210)	BtCoV/18799-25/M.dau/DK/2016
2016-18799	26	M. dau	Female	2016	Autumn	Mønsted	0
2016-18799	29	M. dau	Male	2016	Autumn	Mønsted	0
2016-18799	30	M. dau	Male	2016	Autumn	Mønsted	0
2016-18799	31	M. dau	Male	2016	Autumn	Mønsted	0
2016-18799	32	M. dau	Male	2016	Autumn	Mønsted	0
2016-18799	33	M. dau	Female	2016	Autumn	Mønsted	1		X		ERS2630115 (SAMEA4810211)	BtCoV/18799-33/M.dau/DK/2016
2016-18799	34	M. dau	Female	2016	Autumn	Mønsted	1			X	ERS2630143 (SAMEA4810239)	BtCoV/18799-34/M.dau/DK/2016
2016-18799	35	M. dau	Male	2016	Autumn	Mønsted	0
2016-18799	36	M. dau	Male	2016	Autumn	Mønsted	0
2016-18799	37	M. dau	Male	2016	Autumn	Mønsted	0
2016-18799	38	M. dau	Female	2016	Autumn	Mønsted	1		X		ERS2630119 (SAMEA4810215)	BtCoV/18799-38/M.dau/DK/2016
2016-18799	39	M. dau	Male	2016	Autumn	Mønsted	0
2016-18799	40	M. dau	Female	2016	Autumn	Mønsted	0
2016-18799	42	M. dau	Male	2016	Autumn	Mønsted	0
2016-18799	43	M. dau	Female	2016	Autumn	Mønsted	0
2016-18799	44	M. dau	Male	2016	Autumn	Mønsted	0
2016-18799	45	M. dau	Male	2016	Autumn	Mønsted	0
2016-18799	46	M. dau	Male	2016	Autumn	Mønsted	0
2016-18799	47	M. dau	Female	2016	Autumn	Mønsted	0
2016-18799	48	M. dau	Male	2016	Autumn	Mønsted	0
2016-18799	49	M. dau	Male	2016	Autumn	Mønsted	0
2016-18799	52	M. dau	Male	2016	Autumn	Mønsted	1	X	X	X	ERS2630116 (SAMEA4810212)	BtCoV/18799-52/M.dau/DK/2016
2016-18799	53	M. dau	Male	2016	Autumn	Mønsted	0
2016-18799	54	M. dau	Female	2016	Autumn	Mønsted	1		X	X	ERS2630117 (SAMEA4810213)	BtCoV/18799-54/M.dau/DK/2016
2016-18799	55	M. dau	Female	2016	Autumn	Mønsted	0
2016-18799	56	M. dau	Female	2016	Autumn	Mønsted	1	X	X	X	ERS2630118 (SAMEA4810214)	BtCoV/18799-56/M.dau/DK/2016
2016-18799	57	M. dau	Male	2016	Autumn	Mønsted	0
2016-18799	58	M. dau	Male	2016	Autumn	Mønsted	0
2016-18799	59	M. dau	Female	2016	Autumn	Mønsted	0
2016-18799	60	M. dau	Female	2016	Autumn	Mønsted	1	X		X	ERS2632118 (SAMEA4812216)	BtCoV/18799-60/M.dau/DK/2016
2016-18799	61	M. dau	Male	2016	Autumn	Mønsted	0
2016-18799	62	M. dau	Male	2016	Autumn	Mønsted	1			X	ERS2630144 (SAMEA4810240)	BtCoV/18799-62/M.dau/DK/2016
2016-18799	63	M. dau	Male	2016	Autumn	Mønsted	1
2016-18799	64	M. dau	Male	2016	Autumn	Mønsted	0
2016-18799	65	M. dau	Male	2016	Autumn	Mønsted	1
2016-18799	66	M. dau	Male	2016	Autumn	Mønsted	0
2016-18803	1	M. dau	Male	2016	Spring	Mønsted	0
2016-18803	2	M. dau	Male	2016	Spring	Mønsted	0
2016-18803	3	M. dau	Male	2016	Spring	Mønsted	0
2016-18803	4	M. dau	Male	2016	Spring	Mønsted	0
2016-18803	5	M. dau	Male	2016	Spring	Mønsted	0
OV-98	floor 1	M. dau	Unknown	2017	Spring	Mønsted	0
OV-99	floor 2	M. dau	Unknown	2017	Spring	Mønsted	0
2015-7966	1	M.dau	Male	2015	Spring	Mønsted	1
2015-7966	4	M.dau	Male	2015	Spring	Mønsted	0
2015-7966	6	M.dau	Male	2015	Spring	Mønsted	0
2015-7966	7	M.dau	Male	2015	Spring	Mønsted	0
2014-7541-22	22	E. ser	Unknown	2014	June	Tim	1
2014-7541-23	23	E. ser	Unknown	2014	June	Tim	1
2014-7541-24	24	E. ser	Unknown	2014	June	Tim	1		X	X	ERS2630137 (SAMEA4810233)	BtCoV/7541-24/E.ser/DK/2014
OV-106	floor	E. ser	Unknown	2017	June	Sakskøbing	0
batch 37	3	M. bec	Male	2013	August	Bornholm	0
batch 37	5	M. bec	Male	2013	August	Bornholm	0
batch 37	6	M. bec	Male	2013	August	Bornholm	0
batch 39	5	M. bec	Female	2013	August	Bornholm	0
L-OV 38	M.bec Male	M. bec	Male	2015	August	Almindingen, Bornholm	0
L-OV 39	nest box	M. bec	Unknown	2015	August	Almindingen, Bornholm	0
OV-103	M.bec Male	M. bec	Male	2017	September	Bornholm	0
OV-104	M.bec Male	M. bec	Male	2017	September	Bornholm	0
2016-18118	nest box 3	M. bec	Unknown	2016	August	Almindingen, Bornholm	0
2016-18118	nest box 5	M. bec	Unknown	2016	August	Almindingen, Bornholm	0
2016-18118	nest box 7	M. bec	Unknown	2016	August	Almindingen, Bornholm	0
batch 39	1	M. bra	Male	2013	August	Bornholm	0
batch 39	3	M. bra	Female	2013	August	Bornholm	0
2015-7966	3	M. bra	Male	2015	April	Mønsted	0
OV 2013	5	M. das	Female	2013	October	Mønsted	0
OV 2013	39	M. das	Female	2013	October	Mønsted	0
2014-13585-2	2	M. das	Female	2014	October	Mønsted	0
2014-13585-3	3	M. das	Male	2014	October	Mønsted	0
2014-13585-21	21	M. das	Male	2014	October	Mønsted	0
2014-13585-49	49	M. das	Male	2014	October	Mønsted	0
2014-13585-51	51	M. das	Male	2014	October	Mønsted	0
2014-13585-53	53	M. das	Male	2014	October	Mønsted	0
2015-21164	5	M. das	Male	2015	November	Mønsted	1			X	ERS2630128 (SAMEA4810224)	BtCoV/21164-5/M.das/DK/2015
2016-18799	20	M. das	Male	2016	September	Mønsted	1		X	X	ERS2630127 (SAMEA4810223)	BtCoV/18799-20/M.das/DK/2016
2016-18799	22	M. das	Unknown	2016	September	Mønsted	0
2016-18799	27	M. das	Male	2016	September	Mønsted	0
2016-18799	28	M. das	Male	2016	September	Mønsted	0
2016-18799	41	M. das	Male	2016	September	Mønsted	0
2016-18799	50	M. das	Male	2016	September	Mønsted	0
2016-18802	1	M. das	Male	2016	November	Mønsted	1			X	ERS2630130 (SAMEA4810226)	BtCoV/18802-1/M.das/DK/2016
2016-18802	2	M. das	Male	2016	November	Mønsted	1
2015-7966	2	M. das	Male	2015	April	Mønsted	0
2015-7966	5	M. das	Male	2015	April	Mønsted	1			X	ERS2630129 (SAMEA4810225)	BtCoV/7966-5/M.das/DK/2015
batch 37	7	M. mys	Male	2013	August	Bornholm	0
2016-18118	4	M. mys	Male	2016	August	Almindingen, Bornholm	0
batch 37	1	M. nat	Male	2013	August	Bornholm	0
batch 37	2	M. nat	Male	2013	August	Bornholm	0
batch 37	4	M. nat	Male	2013	August	Bornholm	0
batch 37	8	M. nat	Female	2013	August	Bornholm	0
batch 37	9	M. nat	Male	2013	August	Bornholm	0
batch 37	10	M. nat	Female	2013	September	Bornholm	0
batch 39	2	M. nat	Male	2013	August	Bornholm	0
batch 42	1	M. nat	Unknown	2013	September	Agerup, Lolland	0
2014-13585-6	6	M. nat	Female	2014	October	Mønsted	1		X	X	ERS2630138 (SAMEA4810234)	BtCoV/13585-6/M.nat/DK/2014
2016-18799	4	M. nat	Male	2016	September	Mønsted	0
2014-13585-4	4	M. nat	Male	2014	October	Mønsted	0
batch 38	1	N. noc	Unknown	2013	August-September	Bornholm	0
batch 38	2	N. noc	Unknown	2013	August-September	Bornholm	0
batch 38	3 nest box	N. noc	Unknown	2013	August-September	Bornholm	0
batch 38	4 nest box	N. noc	Unknown	2013	August-September	Bornholm	0
batch 39	4	P. aur	Male	2013	August	Bornholm	0
L-OV 42	floor	P. aur	Unknown	2015	Summer	Rø plantation, Bornholm	0
batch 40	1	P. pyg	Male	2013	August	Sollerup, Fyn	0
batch 40	2	P. pyg	Male	2013	August	Sollerup, Fyn	0
batch 40	3	P. pyg	Male	2013	August	Sollerup, Fyn	0
batch 40	4	P. pyg	Male	2013	August	Sollerup, Fyn	0
batch 40	5	P. pyg	Male	2013	August	Sollerup, Fyn	1		X	X	ERS2630132 (SAMEA4810228)	BtCoV/B40-5/P.pyg/DK/2013
batch 40	6	P. pyg	Male	2013	August	Sollerup, Fyn	0
2014-7542-51	51	P. pyg	Unknown	2014	June	Vadum	0
2014-7542-52	52	P. pyg	Unknown	2014	June	Vadum	0
2014-7542-53	53	P. pyg	Unknown	2014	June	Vadum	0
2014-7542-54	54	P. pyg	Unknown	2014	June	Vadum	0
2014-7542-55	55	P. pyg	Unknown	2014	June	Vadum	1		X	X	ERS2630131 (SAMEA4810227)	BtCoV/7542-55/P.pyg/DK/2014
2014-7542-56	56	P. pyg	Unknown	2014	June	Vadum	0
2014-7542-57	57	P. pyg	Unknown	2014	June	Vadum	0
2014-7542-58	58	P. pyg	Unknown	2014	June	Vadum	0
2014-7542-59	59	P. pyg	Unknown	2014	June	Vadum	0
L-OV 21	10 Male	P. pyg	Male	2015	September	Borup	0
L-OV 26	1 ♀	P. pyg	Female	2015	September	Borup	1			X	ERS2630133 (SAMEA4810229)	BtCoV/OV26-1/P.pyg/DK/2015
L-OV 27	7 ♀	P. pyg	Female	2015	September	Borup	1			X	ERS2630134 (SAMEA4810230)	BtCoV/OV27-7/P.pyg/DK/2015
L-OV 28	11 ♀	P. pyg	Female	2015	September	Borup	1			X	ERS2630135 (SAMEA4810231)	BtCoV/OV28-11/P.pyg/DK/2015
L-OV 29	12 Male	P. pyg	Male	2015	September	Borup	1			X	ERS2630136 (SAMEA4810232)	BtCoV/OV29-12/P.pyg/DK/2015
L-OV 30	floor	P. pyg	Unknown	2015	September	Borup	0
L-OV 31	floor	P. pyg	Unknown	2015	September	Borup	0
L-OV 32	floor	P. pyg	Unknown	2015	September	Borup	0
L-OV 41	nest box	P. pyg	Unknown	2015	August-October	Helsinge	0
2016-18118	8	P. pyg	Unknown	2016	August	Tureby	0
2016-18118	9	P. pyg	Unknown	2016	August	Tureby	0
2016-18118	10	P. pyg	Unknown	2016	August	Tureby	0
L-OV 10	none	P. pyg/pip	Unknown	2015	Summer	Sorø	0
