# Supplementary material for: Detection and Characterization of Distinct Alphacoronaviruses in Five Different Bat Species in Denmark
Source: Viruses. 2018 Sep 11;10(9):486. doi: 10.3390/v10090486 (PMC6163574; doi:10.3390/v10090486)
Supplement: Supplementary file 1 [file viruses-10-00486-s001.zip › Supplementary file 4 - PanCoV A.fasta]

>BtCoV/18799-56/M.dau/DK/2016
ATATGATTAGAATGATCTCTGCTATGATTCTTGGTTCCAAGCACGTTACATGCTGTAATTCCACTGATAGGTTTTACAGACTTTGTAATGAGCTGGCACAAGTACTAACTGAGGTCATCTATTCTAATGGTGGTTTCTACCTCAAGCCAGGTGGTACCACATCGGGTGACGCTACTACAGCTTATGCCAATTCTGTCTTTAACATTTTCCAGGCTGTAAGTGCTAATGTCAATAGATTGCTCAGTGTTGATAGTAACACTTGTAACAATCTAGAGGTTAAGTTGCTGCAACGTAAGCTATATGACTGTTGTTACAGATCATCTAATGTAGATGCTAGTTTTGTAGATGAATACTTCGGTTATCTACGTAAGCATTTTTCTA
>BtCoV/18799-60/M.dau/DK/2016
ATATGATTAGAATGATCTCTGCTATGATTCTTGGTTCTAAGCACGTTACATGCTGTAATTCCACTGATAGGTTTTACAGACTTTGTAATGAGCTGGCACAAGTACTAACTGAGGTCATCTATTCTAATGGTGGTTTCTATCTCAAACCAGGTGGTACCACATCGGGTGACGCTACTACAGCTTATGCCAATTCTGTCTTTAACATTTTCCAGGCTGTAAGTGCTAATGTCAATAGATTGCTCAGTGTTGATAGTAACACTTGTAACAATTTAGAGGTTAAGTTGCTGCAACGTAAGCTATATGATTGTTGTTACAGGTCATCTAATGTAGATGCTAGTTTTGTAGACGAATACTTCGGTTATCTACGTAAGCATTTTTCTA
>BtCoV/18799-52/M.dau/DK/2016
ATATGATTAGAATGATCTCTGCTATGATTCTTGGTTCCAAGCACGTTACATGCTGTAATTCCACTGATAGGTTTTACAGACTTTGTAATGAGCTGGCACAAGTACTAACTGAGGTCATCTATTCTAATGGTGGTTTCTACCTCAAGCCAGGTGGTACCACATCAGGTGACGCTACTACAGCTTATGCCAATTCTGTCTTTAACATTTTCCAGGCTGTAAGTGCTAATGTCAATAGATTGCTCAGTGTTGATAGTAACACTTGTAACAATCTAGAGGTTAAGTTGCTGCAACGTAAGCTATATGACTGTTGTTATAGGTCATCTAATGTAGATGCTAGTTTTGTAGATGAATACTTCGGTTATCTACGTAAGCATTTTTCCA
>BtCoV/M.dau/Germany/D7.3/2007_EU375866 Bat coronavirus M.dau/Germany/D7.3/2007 RNA-dependent RNApolymerase gene, partial cds.
ATATGATTAGAATGATCTCTGCTATGATTCTTGGTTCCAAGCACGTTACATGCTGTAATTCCATTGATAGGTTTTACAGACTTTGTAATGAGCTGGCACAAGTACTAACTGAGGTCATCTATTCTAATGGTGGTTTCTACCTCAAGCCAGGTGGTACCACATCGGGTGACGCTACTACAGCTTATGCCAATTCTGTCTTTAACATTTTCCAGGCTGTAAGTGCTAATGTCAATAGATTGCTCAGTGTTGATAGTAACACTTGTAACAATCTAGAGGTTAAGTTGCTGCAACGTAAGCTATATGACTGTTGTTACAGATCATCTAATGTAGATGCTAGTTTTGTAGATGAATACTTCGGTTATCTACGTAAGCATTTTTCTA
>BtCoV/M.dau/UK/Wyt/991C/2009_JF440353 Bat coronavirus M.daubentonii/UK/Wyt/991C RNA-dependentRNA-polymerase gene, partial cds.
ACATGATTAGAATGATCTCTGCTATGATTCTCGGTTCCAAGCACGTTACATGCTGTAATTCCACTGATAGGTTTTACAGACTTTGTAACGAGCTGGCACAAGTATTAACTGAGGTCATCTATTCTAATGGTGGTTTCTACCTCAAGCCAGGTGGTACCACATCGGGTGACGCTACTACAGCTTATGCCAATTCTGTCTTTAACATTTTCCAGGCTGTAAGTGCTAATGTCAATAGATTGCTCAGTGTTGATAGTAACACCTGTAACAATCTAGAGGTTAAGTTGCTGCAACGTAAGCTATATGACTGTTGTTACAGGTCATCTAATGTAGATGCTAGTTTTGTAGATGAATACTTCGGTTATCTACGTAAGCATTTTTCTA
>BtCoV/M.dau/H/Spain/2007_HQ184056 Alphacoronavirus M.dau/H/Spain/2007 RNA-dependent RNA polymerasegene, partial cds.
ACATGATTAGAATGATCTCTGCTATGATTCTTGGTTCCAAGCACGTTACATGCTGTAACTCTACTGATAGGTTTTACAGACTTTGTAATGAGTTGGCACAAGTCTTAACTGAGGTCATCTATTCCAATGGTGGTTTCTACCTTAAGCCAGGTGGTACCACATCGGGTGACGCTACCACAGCCTATGCCAATTCAGTCTTTAACATTTTCCAGGCTGTGAGTGCTAATGTCAATAGATTGCTCAGTGTTGATAGTAACACTTGTAACAATCTAGAGGTTAAGTTGCTGCAACGTAAGTTGTATGACTGTTGTTACAGGTCATCTAGTGTAGATGCTAGTTTCGTAGATGAATACTTCGGTTATCTACGTAAGCATTTTTCTA
>BtCoV/C067/China/2015_KY009630 Bat coronavirus strain C067/China/2015 RNA-dependent RNA polymerase(pol) gene, partial cds.
ATATGATTAGAATGATTTCCGCTATGATCTTGGGTTCTAAGCACGTCACATGCTGTACTGCTAGTGACAGGTTTTATAGACTCTGTAATGAGTTGGCCCAAGTCTTAACAGAGGTTATCTATTCTAATGGTGGTTTCTACCTTAAACCTGGTGGTACCACTTCTGGTGATGCTACTACTGCATACGCCAATTCTGTCTTTAACATTTTTCAGGCAGTTAGTGCTAATGTCAACAGGTTGCTTGGTGTTGATAGCAACACATGCAATAATCTTGAAGTCAAGCAATTACAGCGTAAGCTTTATGATTGCTGCTACAGATCATCTAGTGTTGATGCTAGTTTTGTGGATGAGTATTTTGGCTATCTACGTAAGCATTTTTCTA
>Scotophilus_bat_coronavirus_512_NC_009657 Scotophilus bat coronavirus 512, complete genome.
ACATGATTAGAATGATTTCTGCAATGATACTTGGTTCTAAGCACGTTAACTGCTGTAGTTCTAGCGATAGGTACTACAGATTGTGTAACGAACTAGCACAAGTTTTAACAGAAATGGTTTATTCAAACGGTGGCTTTTATGTCAAACCTGGTGGTACTACATCTGGTGATGCTACAACAGCTTATGCCAATTCAGTTTTTAACATATTTCAGGCAACTAGTGCAAATGTTAACCGCTTGTTGAGTGTTGATAGTAATACATGTAACAACATAGAAGTTAAGCAATTGCAGCGTAAGTTGTATGATTGTTGTTATCGATCATCAAGTGTGGATCAAAGTTTTGTTGAAGAGTACTTTGGTTACCTTCGTAAGCACTTTTCCA
>Miniopterus_bat_coronavirus_HKU8_NC_010438 Bat coronavirus HKU8, complete genome.
ACATGATTCGTATGATTTCTGCTATGATTTTGGGTTCTAAGCATGTTAATTGTTGTACCAATTCAGATCGTTATTATAGACTTTGTAATGAGCTTGCACAAGTTCTTACTGAAGTTGTCTATTCTAATGGTGGTTTCTATATGAAACCTGGTGGTACTACATCTGGTGACGCCACTACAGCCTATGCTAATTCTGTCTTCAACATATTCCAGGCCGTTAGTGCTAATATTAACAGGATTTTGGGTATTAATAGTAATACCTGTAATAATCTTGCTGTTAAATCCTTACAGCGTATGCTCTATGACAATTGTTATAGAAGTTCTGCTGTTGACCCTGGTTTTGTTGATACTTTTTACGGCTACTTGCGGAAGCACTTCTCTA
>Human_Coronavirus_NL63_NC_005831 Human Coronavirus NL63, complete genome.
ACATGATACGTATGATTTCAGCCATGGTGTTGGGCTCTAAGCATGTTAATTGTTGTACTGCAACAGATAGGTTTTATAGGCTTGGTAATGAGTTGGCACAAGTTTTAACAGAAGTTGTTTATTCTAATGGTGGTTTTTATTTTAAGCCAGGTGGTACGACTTCTGGTGACGCTAGTACAGCTTATGCTAATTCTATTTTTAACATTTTTCAAGCCGTGAGTTCTAACATTAACAGGTTGCTTAGTGTCCCATCAGATTCATGTAATAATGTTAATGTTAGGGATCTACAACGACGTCTGTATGATAATTGTTATAGGTTAACTAGTGTTGAAGAGTCATTCATTGATGATTATTATGGTTATCTTAGGAAACATTTTTCAA
>Rousettus_bat_coronavirus_HKU10_isolate_175A_JQ989271 Rousettus bat coronavirus HKU10 isolate 175A, complete genome.
ACATGATACGCATGATCTCTGCTATGATACTTGGTTCTAAACACACAACATGTTGTACTACTGATGAAAGATATTATCGTTTGTGCAATGAGTTGGCCCAAGTGTTAACAGAGGTTGTGTATTCTAATGGTGGCTTTTATTTTAAACCTGGTGGTACTACCTCAGGTGATGCTTCTACAGCCTATGCTAACTCAGTCTTTAACATTTTCCAGGCAGTCAGTTCTAACATTAACAGATTGTTGACTATCGACAGCAATGTTTGTAATAATGTTAGTGTCAAAACTCTGCAAAGAGAGTTGTATGACAACTGCTACAGGTCATCAAGTGTCGACGAACAATTCATAGATAAATATTATTGCTATTTACGCAAACATTTTTCTA
>Porcine_epidemic_diarrhea_virus_NC_003436 Porcine epidemic diarrhea virus, complete genome.
ATATGATACGCATGATTTCAGCCATGATCTTAGGCTCTAAGCACACCACATGCTGCAGTTCTACTGACCGCTTTTTCAGGTTGTGCAATGAATTGGCTCAAGTCCTTACTGAGGTTGTTTATTCTAATGGAGGGTTTTATTTGAAGCCAGGTGGTACTACCTCTGGTGATGCAACCACCGCATATGCAAACTCAGTTTTCAATATCTTCCAAGCAGTAAGTGCCAATGTTAACAAACTTCTTAGTGTTGACAGCAATGTCTGTCATAACTTAGAAGTTAAGCAATTACAACGTAAGCTCTATGAGTGCTGTTATAGATCGACTATCGTCGATGACCAGTTCGTCGTTGAGTATTATGGTTACTTGCGTAAACATTTTTCAA
>Avian_infectious_bronchitis_virus_NC_001451 Avian infectious bronchitis virus, complete genome.
ATTTGTTGCGTATAGCAGCATCCTTAGTACTTGCTCGCAAACACACTAACTGTTGTAGTTGGTCTGAACGCATTTATAGGTTGTATAATGAATGCGCCCAGGTCTTATCTGAAACTGTACTTGCTACAGGTGGTATTTATGTTAAACCTGGTGGCACTAGCAGTGGTGATGCTACTACTGCTTATGCAAACAGTGTTTTTAACATAATACAAGCCACATCTGCTAATGTTGCGCGTCTTTTGAGTGTTATAACGCGTGATATTGTCTATGATAATATTAAGAGCTTGCAGTATGAATTGTATCAGCAGGTCTACAGGCGAGTTAATTTTGACCCAGCCTTTGTTGAAAAGTTTTATTCTTACTTATGTAAGAATTTTTCGT
>Porcine_coronavirus_HKU15-155_JQ065043 Porcine coronavirus HKU15 strain HKU15-155, complete genome.
ACATGCTGCGCATTGCCGCTTCGTGCTTGCTAGCACGAAAACA---CACTTGCTGTAACCAAAGCCAGCGATTCTACCGTTTGGCTAATGAATGTTGCCAAGTACTATCTGAAGTGGTAGTCTCTGGTAACAACCTCTATGTAAAACCAGGTGGCACTAGCAGTGGTGATGCAACCACAGCTTATGCCAACTCGGTATTTAACATCTTACAGGTGGTTTCTGCTAATGTAGCCACCTTCTTATCAACTTCCACCACGACACATCTTAATAAGGACATTGCGGACTTGCATCGTAGTCTTTATGAAGATATTTATCGTGGTGACTCTAATGATATCACCGTCATCAATAGATTCTACCAGCATCTCCAAAGTTACTTTGGAC
>Civet_SARS_CoV_SZ16/2003_AY304488 SARS coronavirus SZ16, complete genome.
ACATGCTTAGGATAATGGCCTCTCTTGTTCTTGCTCGCAAACATAACACTTGCTGTAACTTATCACACCGTTTCTACAGGTTAGCTAACGAGTGTGCGCAAGTATTAAGTGAGATGGTCATGTGTGGCGGCTCACTATATGTTAAACCAGGTGGAACATCATCCGGTGATGCTACAACTGCTTATGCTAATAGTGTCTTTAACATTTGTCAAGCTGTTACAGCCAATGTAAATGCACTTCTTTCAACTGATGGTAATAAGATAGCTGACAAGTATGTCCGCAATCTACAACACAGGCTCTATGAGTGTCTCTATAGAAATAGGGATGTTGATCATGAATTCGTGGATGAGTTTTACGCTTACCTGCGTAAACATTTCTCCA
