# Supplementary material for: Detection and Characterization of Distinct Alphacoronaviruses in Five Different Bat Species in Denmark
Source: Viruses. 2018 Sep 11;10(9):486. doi: 10.3390/v10090486 (PMC6163574; doi:10.3390/v10090486)
Supplement: Supplementary file 1 [file viruses-10-00486-s001.zip › Supplementary file 5 - PanCoV B.fasta]

>BtCoV/OV13-11/M.dau/DK/2013
TAGCGAATACGCATCATTGGGCTATGTTGCAGATCTTAAGGCTTTTAAAGCTGTGTTGTATTATCAGAATAATGTCTTCATGAGTGAATCCAAGTGTTGGGTAGAACCCGACATTAACAAGGGTCCCCAT
>BtCoV/OV13-25/M.dau/DK/2013
TAGCGAATACGCATCATTGGGCTATGTTGCAGATCTTAAGGCTTTTAAAGCTGTGTTGTATTATCAGAATAATGTCTTCATGAGTGAATCCAAGTGTTGGGTAGAACCCGACATTAATAAGGGTCCTCAT
>BtCoV/OV13-24/M.dau/DK/2013
TAGCGAATACGCATCATTGGGCTATGTTGCAGATCTTAAGGCTTTTAAAGCTGTGTTGTATTATCAGAATAATGTCTTCATGAGTGAATCCAAGTGTTGGGTAGAACCCGACATTAACAAGGGTCCTCAT
>BtCoV/OV13-18/M.dau/DK/2013
TAGCGAATACGCATCATTGGGCTATGTTGCAGATCTTAAGGCTTTTAAAGCTGTGTTGTATTATCAGAATAATGTTTTCATGAGTGAATCCAAGTGTTGGGTAGAACCCGACATTAACAAGGGTCCTCAT
>BtCoV/OV13-16/M.dau/DK/2013
TAGCGAATACGCATCATTGGGCTATGTTGCAGATCTTAAGGCTTTTAAGGCTGTGTTGTATTATCAGAATAATGTCTTCATGAGTGAATCTAAGTGTTGGGTAGAACCCGACATTAATAAGGGTCCTCAT
>BtCoV/OV13-19/M.dau/DK/2013
TAGCGAATACGCATCATTGGGCTATGTTGCAGATCTTAAGGCTTTTAAAGCTGTGTTGTATTATCAGAATAATGTCTTTATGAGTGAATCCAAGTGTTGGGTAGAACCCGACATTAACAAGGGTCCTCAT
>BtCoV/13585-52/M.dau/DK/2014
TAGCGAATACGCATCATTGGGCTATGTTGCAGATCTTAAGGCTTTTAAAGCTGTGTTGTATTATCAGAATAATGTCTTCATGAGTGAATCCAAGTGTTGGGTAGAACCCGACATTAACAAGGGTCCTCAT
>BtCoV/13585-58/M.dau/DK/2014
TAGCGAATACGCATCATTGGGCTATGTTGCAGATCTTAAGGCTTTTAAGGCTGTGTTGTATTATCAGAATAATGTCTTCATGAGTGAATCTAAGTGTTGGGTAGAACCCGACATTAATAAGGGTCCTCAT
>BtCoV/13585-12/M.dau/DK/2014
TAGCGAATACGCATCATTGGGCTATGTTGCAGATCTTAAGGCTTTTAAAGCTGTGTTGTATTATCAGAATAATGTCTTTATGAGTGAATCCAAGTGTTGGGTAGAACCCGACATTAACAAGGGTCCTCAT
>BtCoV/13585-60/M.dau/DK/2014
TAGCGAATACGCATCATTGGGCTATGTTGCAGATCTTAAGGCTTTTAAAGCTGTGTTGTATTATCAGAATAATGTCTTTATGAGTGAATCCAAGTGCTGGGTAGAACCCGACATTAACAAGGGTCCTCAT
>BtCoV/21162-1/M.dau/DK/2015
TAGCGAATACGCATCATTGGGCTATGTTGCAGATCTTAAGGCTTTTAAGGCTGTGTTGTATTATCAGAATAATGTCTTCATGAGTGAATCTAAGTGTTGGGTAGAACCCGACATTAATAAGGGTCCTCAT
>BtCoV/21162-2/M.dau/DK/2015
TAGCGAATACGCATCATTGGGCTATGTTGCAGATCTTAAGGCTTTTAAAGCTGTGTTGTATTATCAGAATAATGTCTTCATGAGTGAATCCAAGTGTTGGGTAGAACCCGACATTAACAAGGGTCCTCAT
>BtCoV/21162-4/M.dau/DK/2015
TAGCGAATACGCATCATTGGGCTATGTTGCAGATCTTAAGGCTTTTAAAGCTGTGTTGTATTATCAGAATAATGTCTTCATGAGTGAATCCAAGTGTTGGGTAGAACCCGACATTAACAAGGGTCCTCAT
>BtCoV/21162-8/M.dau/DK/2015
TAGCGAATACGCATCATTGGGCTATGTTGCAGATCTTAAGGCTTTTAAAGCTGTGTTGTATTATCAGAATAATGTTTTCATGAGTGAATCCAAGTGTTGGGTAGAACCCGACATTAACAAGGGTCCTCAT
>BtCoV/21164-2/M.dau/DK/2015
TAGCGAATACGCATCATTGGGCTATGTTGCAGATCTTAAGGCTTTTAAAGCTGTGTTGTATTATCAGAATAATGTCTTCATGAGTGAATCCAAGTGTTGGGTAGAACCCGACATTAACAAGGGTCCTCAT
>BtCoV/21164-3/M.dau/DK/2015
TAGCGAATACGCATCATTGGGCTATGTTGCAGATCTTAAGGCTTTTAAAGCTGTGTTGTATTATCAGAATAATGTCTTTATGAGTGAATCCAAGTGTTGGGTAGAACCCGACATTAACAAGGGTCCTCAT
>BtCoV/18799-11/M.dau/DK/2016
TAGCGAATACGCATCATTGGGCTATGTTGCAGATCTTAAGGCTTTTAAAGCTGTGTTGTATTATCAGAATAATGTCTTTATGAGTGAATCCAAGTGTTGGGTAGAACCCGACATTAACAAGGGTCCTCAT
>BtCoV/18799-20/M.das/DK/2016
TAGCGAATACGCATCATTGGGCTATGTTGCAGATCTTAAGGCTTTTAAAGCTGTGTTGTATTATCAGAATAATGTCTTCATGAGTGAATCCAAGTGTTGGGTAGAACCCGACATTAACAAGGGTCCTCAT
>BtCoV/18799-25/M.dau/DK/2016
TAGCGAATACGCATCATTGGGCTATGTTGCAGATCTTAAGGCTTTTAAAGCTGTGTTGTATTATCAGAATAATGTCTTCATGAGTGAATCCAAGTGTTGGGTAGAACCCGACATTAACAAGGGTCCTCAT
>BtCoV/18799-33/M.dau/DK/2016
TAGCGAATACGCATCATTGGGCTATGTTGCAGATCTTAAGGCTTTTAAAGCTGTGTTGTATTATCAGAATAATGTCTTTATGAGTGAATCCAAGTGTTGGGTAGAACCCGACATTAACAAGGGTCCTCAT
>BtCoV/18799-52/M.dau/DK/2016
TAGCGAATACGCATCATTGGGCTATGTTGCAGATCTTAAGGCTTTTAAAGCTGTGTTGTATTATCAGAATAATGTCTTCATGAGTGAATCCAAGTGTTGGGTAGAACCCGACATTAACAAGGGTCCTCAT
>BtCoV/18799-54/M.dau/DK/2016
TAGCGAATACGCATCATTGGGCTATGTTGCAGATCTTAAGGCTTTTAAAGCTGTGTTGTATTATCAGAATAATGTTTTCATGAGTGAATCCAAGTGTTGGGTAGAACCCGACATTAACAAGGGTCCTCAT
>BtCoV/18799-56/M.dau/DK/2016
TAGCGAATACGCATCATTGGGCTATGTTGCAGATCTTAAGGCTTTTAAAGCTGTGTTGTATTATCAGAATAATGTCTTTATGAGTGAATCCAAGTGTTGGGTAGAACCCGACATTAACAAGGGTCCTCAT
>BtCoV/18799-38/M.dau/DK/2016
TAGCGAATACGCATCATTGGGCTATGTTGCAGATCTTAAGGCTTTTAAAGCTGTGTTGTATTATCAGAATAATGTCTTTATGAGTGAATCCAAGTGTTGGGTAGAACCCGACATTAACAAGGGTCCTCAT
>BtCoV/18799-2/M.dau/DK/2016
TAGCGAATACGCATCATTGGGCTATGTTGCAGATCTTAAGGCTTTTAAAGCTGTGTTGTATTATCAGAATAATGTCTTCATGAGTGAATCCAAGTGTTGGGTTGAACCCGATATTAACAAGGGTCCTCAT
>BtCoV/7542-55/P.pyg/DK/2014
TAGCGAATACGCGTCATTGGGTTATGTTGCAGACCTTAATGCGTTTAAAGCTGTTTTGTATTATCAGAATAATGTTTTCATGAGTGCGTCTAAGTGTTGGATTGAATCCGACATTAATAAAGGCCCACAT
>BtCoV/13585-6/M.nat/DK/2014
TAGCGAATACGCCGCATTAGGTTATGTAGCAGATATTAATGCTTTTCAAGCTGTGTTGTATTACCAGAATAATGTTTTCATGAGTGCCTCCAAATGTTGGACAGAAACTGACATTAATAAGGGACCTCAT
>BtCoV/7541-24/E.ser/DK/2014
CAAAGATTATGCGGATTTGGGTTATGTTGCTGATATTGGTGCTTTTAAAGCGACCTTGTATTATCAGAATAATGTCTTTATGAGCTCTTCCAAGTGTTGGATAGAGCCAGACATTGATAAAGGCCCTCAT
>BtCoV/B40-5/P.pyg/DK/2013
CAAAGACTACGCTGACCTTGGTTACGTGGCCGACATCAGTGCATTTAAAGCTACATTGTATTACCAGAACAATGTGTTCATGAGTACCTCTAAGTGTTGGGTCGAACCTGACATTAATAAAGGACCTCAT
>Alphacoronavirus_sp._isolate_512_P042_Sku_KY010654 Alphacoronavirus sp. isolate 512_P042_Sku RNA-dependent RNApolymerase gene, partial cds.
TAGTGAGTATGCAGCTTTAGGTTATGTTGCTGATCTCAATGCTTTTAAGGCTGTTTTGTATTACCAGAATAATGTTTTTATGAGTGCATCCAAGTGTTGGATAGAACCTGATATCAACAAGGGTCCACAT
>Cardioderma_bat_coronavirus/Kenya/KY43/2006_HQ728480 Cardioderma bat coronavirus/Kenya/KY43/2006 polyprotein (ORF1ab)gene, partial cds; and spike protein (S), ORF3 protein (ORF3),envelope protein (E), membrane protein (M), nucleocapsid protein(N), and hypothetical protein ORFx (ORFx) genes, complete cds.
CAAAGACTATGCAGACTTGGGTTATGTGGCTGATATTGGTGCTTTTAAAGCAACTCTGTATTATCAGAATAATGTTTTTATGAGCACGTCTAAGTGTTGGGTTGAACCAGACATCAACAAGGGTCCGCAT
>Swine_enteric_coronavirus_strain_Italy/29742/2012_KT027394_ Swine enteric coronavirus strain Italy/29742/2012 RNA-dependent RNApolymerase gene, partial cds.
CAAAGATTATGCGGATTTAGGTTATGTAGCTGATATTAATGCTTTTAAAGCAACACTCTATTACCAGAATAACGTCTTTATGTCCACTTCCAAGTGTTGGGTAGAACCAGATCTTAGTGTTGGACCACAT
>Anlong_Ms_bat_coronavirus_isolate_Neixiang-32/M.dav/China/2003_KF294382 Anlong Ms bat coronavirus isolate Neixiang-32 orf1ab polyproteingene, partial cds.
TAGCGAATATGCATCATTGGGTTATGTTGCAGATATTAGTGCTTTTAAAGCTGTGTTGTATTATCAGAATAATGTTTTCATGAGTTCCTCAAAGTGTTGGGTTGAACCTGACATTACCAAAGGGCCACAT
>Bat_coronavirus_HKU6-1_DQ249224 Bat coronavirus HKU6 isolate HKU6-1 RNA-dependent RNA polymerasegene, partial cds.
TAGCGAATATGCTTCATTGGGTTATGTAGCTGACTTAGGTGCTTTTAAGGCTGTGTTGTATTATCAGAATAATGTTTTTATGAGTGCTTCTAAATGTTGGATTGAACCTGACATTAATAAGGGTCCTCA-
>Rousettus_bat_coronavirus_HKU10_isolate_183A_JQ989270 Rousettus bat coronavirus HKU10 isolate 183A, complete genome.
CAAAGATTACGCAGACCTTGGTTATGTAGCAGATATTAGTGCATTCAAAGCTACATTGTACTATCAGAACAATGTCTTTATGAGCACTTCCAAGTGTTGGGTTGAACCTGACATTACTAAGGGTCCACAT
>Bat_coronavirus/4539/2013/Cynomops_planirostris/Brazil_KU552073 Bat coronavirus/4539/2013/Cynomops planirostris/BrazilRNA-dependent RNA polymerase gene, partial cds.
TCGTGACTATGCAGATCTTGGTTATGTTGCTGATATAGGTGCTTTTAAAGCTACCTTGTATTACCAGAATAATGTGTTTATGAGCGCCTCTAAATGTTGGGTAGAACCTGATGTTAATAAAGGTCCTC--
>Alphacoronavirus_Pipistrellus_kuhlii/Italy/206645-41/2010_KF500945 Alphacoronavirus Pipistrellus kuhlii/Italy/206645-41/2010RNA-dependent RNA polymerase gene, partial cds.
CAAAGATTACGCAGACCTTGGTTATGTGGCTGACATTGGAGCCTTTAAGGCTGTGTTGTATTACCAGAACAATGTTTTCATGAGTACGTCCAAATGTTGGGTTGAACCTGATGTTAATAAAGGACCCCAT
>Miniopterus_bat_coronavirus_HKU8_NC_010438 Bat coronavirus HKU8, complete genome.
TAAAGAGTATGCTTCTTTGGGTTATGTAGCCGATATTAACGCATTTAAGGCCACGTTGTATTATCAGAACAATGTTTTTATGAGCACCTCTAAGTGTTGGGTCGAAGAAGACCTTACTAAAGGTCCTCAT
>Human_Coronavirus_NL63_NC_005831 Human Coronavirus NL63, complete genome.
CAAGGATTATGCTGAGTTAGGTTATATAGCAGACATTAGTGCTTTTAAAGCCACTTTGTATTACCAGAATAATGTCTTTATGAGTACTTCTAAATGTTGGGTTGAAGAAGATTTAACTAAGGGACCACAT
>Porcine_epidemic_diarrhea_virus_NC_003436 Porcine epidemic diarrhea virus, complete genome.
CAATGACTATGCATCACTTGGTTATGTCGCGGATCTTAACGCATTCAAGGCTGTTTTGTATTACCAGAACAACGTCTTCATGAGCGCCTCTAAATGTTGGATCGAGCCTGACATTAATAAAGGTCCTCAT
>Avian_infectious_bronchitis_virus_NC_001451 Avian infectious bronchitis virus, complete genome.
CAACACATTAGCCAAACAAGGTCTTGTAGCAGATATTTCTGGTTTTAGAGAGGTTCTCTACTATCAGAATAATGTTTTTATGGCTGATTCTAAATGTTGGGTTGAACCAGATTTAGAAAAAGGCCCACAT
>Porcine_coronavirus_HKU15-155_JQ065043 Porcine coronavirus HKU15 strain HKU15-155, complete genome.
CTCAGCCGTTGCAAAGGCTGGAGCTGTTGCTGATCTTGATGGTTTCCGAGACATTTTGTTTTACCAAAACAATGTTTACATGGCAGACTCAAAGTGTTGGACAGAAACTGACATGAATGTTGGCCCTCAT
>Civet_SARS_CoV_SZ16/2003_AY304488 SARS coronavirus SZ16, complete genome.
CAGTAACTATGCGGCTCAAGGTTTAGTAGCTAGCATTAAGAACTTTAAGGCAGTTCTTTATTATCAAAATAATGTGTTCATGTCTGAGGCAAAATGTTGGACTGAGACTGACCTTACTAAAGGACCTCAC
>BtCoV_OV13-42_M.dau_DK_2013
TAGCGAATACGCATCATTGGGCTATGTTGCAGATCTTAAGGCTTTTAAAGCTGTGTTGTATTATCAGAATAATGTCTTCATGAGTGAATCCAAGTGTTGGGTAGAACCCGACATTAACAAGGGTCCTCAT
>BtCoV_13585-35_M.dau_DK_2014
TAGCGAATACGCATCATTGGGCTATGTTGCAGATCTTAAGGCTTTTAAAGCTGTGTTGTATTATCAGAATAATGTCTTCATGAGTGAATCCAAGTGTTGGGTAGAACCCGACATTAACAAGGGTCCTCAT
>BtCoV_13585-36_M.dau_DK_2014
TAGCGAATACGCATCATTGGGCTATGTTGCAGATCTTAAGGCTTTTAAAGCTGTGTTGTATTATCAGAATAATGTCTTCATGAGTGAATCCAAGTGTTGGGTAGAACCCGACATTAACAAGGGTCCTCAT
>BtCoV_13585-41_M.dau_DK_2014
TAGCGAATACGCATCATTGGGCTATGTTGCAGATCTTAAGGCTTTTAAAGCTGTGTTGTATTATCAGAATAATGTCTTCATGAGTGAATCCAAGTGTTGGGTAGAACCCGACATTAACAAGGGTCCTCAT
>BtCoV_13585-42_M.dau_DK_2014
TAGCGAATACGCATCATTGGGCTATGTTGCAGATCTTAAGGCTTTTAAAGCTGTGTTGTATTATCAGAATAATGTCTTCATGAGTGAATCCAAGTGTTGGGTAGAACCCGACATTAACAAGGGTCCTCAT
