# Supplementary material for: Detection and Characterization of Distinct Alphacoronaviruses in Five Different Bat Species in Denmark
Source: Viruses. 2018 Sep 11;10(9):486. doi: 10.3390/v10090486 (PMC6163574; doi:10.3390/v10090486)
Supplement: Supplementary file 1 [file viruses-10-00486-s001.zip › Supplementary file 6 - PanCoV C.fasta]

>BtCoV/7541-24/E.ser/DK/2014
CATAAGTGGTAAAGAACGTGCACGCACTGTTGGTGGTGTTTCGTTACTTTCTACTATGACTACTCGGCAATACCATCAAAAACACCTTAAGTCTATTGTTAACACCAGAAATGCTTCTGTTGTCATTGGTACAACAAAGTTTTATGGTGGTTGGGATAACATGCTTAAAACACTTATTGACGGTGTTGACAACCCTTGTCTTATGGGT
>BtCoV/21164-5/M.das/DK/2015
CATTAGTGGAAAGGAACGCGCTCGTACAGTCGGTGGAGTCTCTCTGCTCTCTACGATGACTACAAGACAATACCACCAGAAACATCTTAAGTCCATTGTTAACACACGCAATGCTGCTGTTGTTATTGGTACTACTAAATTTTATGGTGGCTGGGATAATATGTTGAACAACCTTATTTCGGGTGTGGAAAATCCACACCTGATGGGT
>BtCoV/7966-5/M.das/DK/2015
CATTAGTGGAAAGGAACGCGCTCGTACAGTCGGTGGAGTCTCTCTGCTCTCTACGATGACTACAAGACAATACCACCAGAAACATCTTAAGTCCATTGTTAACACACGCAATGCTGCTGTTGTTATTGGTACTACTAAATTTTATGGTGGCTGGGATAATATGTTGAACAACCTTATTTCGGGTGTGGAAAATCCACACCTGATGGGT
>BtCoV/18799-20/M.das/DK/2016
CATTAGTGGTAAAGAACGTGCGCGTACTGTGGGTGGTGTCTCATTGCTTTCTACTATGACAACAAGGCAGTATCACCAGAAGCATCTTAAGTCTATTGTCAACACACGCGGTGCGTCTGTTGTTATAGGCACCACTAAGTTCTATGGTGGCTGGGATAATATGCTTAGGACACTTATTGGTGATGTTGAGAATCCTAATCTTATGGGT
>BtCoV/18802-1/M.das/DK/2016
CATTAGTGGAAAGGAACGCGCTCGTACAGTCGGTGGAGTCTCTCTGCTCTCTACGATGACTACAAGACAATACCACCAGAAACATCTTAAGTCCATTGTTAACACACGCAATGCTGCTGTTGTTATTGGTACTACTAAATTTTATGGTGGCTGGGATAATATGTTGAACAACCTTATTTCGGGTGTGGAAAATCCACACCTGATGGGT
>BtCoV/OV13-25/M.dau/DK/2013
CATTAGTGGTAAAGAACGTGCGCGTACCGTAGGTGGTGTCTCATTGCTTTCTACTATGACAACAAGGCAGTATCACCAGAAGCATCTTAAGTCTATTGTCAACACACGCGGTGCGTCTGTTGTTATAGGCACTACTAAGTTCTATGGTGGCTGGGATAATATGCTTAGGACACTTATTGGCGATGTTGAGAATCCTAATCTTATGGGT
>BtCoV/OV13-31/M.dau/DK/2013
CATTAGTGGTAAAGAACGTGCGCGTACTGTGGGTGGTGTCTCATTGCTTTCTACTATGACAACAAGGCAGTATCACCAGAAACATCTTAAGTCTATTGTCAACACACGCGGTGCGTCTGTTGTTATAGGCACCACTAAGTTCTATGGTGGCTGGGATAATATGCTTAGGACACTTATTGGTGATGTTGAGAATCCTAATCTTATGGGT
>BtCoV/13585-35/M.dau/DK/2014
CATTAGTGGTAAAGAACGTGCGCGTACTGTGGGTGGTGTCTCATTGCTTTCTACTATGACAACAAGGCAGTATCACCAGAAGCATCTTAAGTCTATTGTCAACACACGCGGTGCGTCTGTTGTTATAGGCACTACTAAGTTCTATGGTGGTTGGGATAATATGCTTAGGACACTTATTGGCGATGTTGAGAATCCTAATCTTATGGGT
>BtCoV/13585-36/M.dau/DK/2014
CATTAGTGGTAAAGAACGTGCGCGTACTGTGGGTGGTGTCTCATTGCTTTCTACTATGACAACAAGGCAGTATCACCAGAAACATCTTAAGTCTATTGTCAACACACGCGGTGCGTCTGTTGTTATAGGCACTACTAAGTTCTATGGTGGCTGGGATAATATGCTTAGGACACTTATTGGTGATGTTGAGAATCCTAATCTTATGGGT
>BtCoV/13585-41/M.dau/DK/2014
CATTAGTGGTAAAGAACGTGCGCGTACTGTGGGTGGTGTCTCATTGCTTTCTACTATGACAACAAGGCAGTATCACCAGAAGCATCTTAAGTCTATTGTCAACACACGCGGTGCGTCTGTTGTTATAGGCACTACTAAGTTCTATGGTGGCTGGGATAATATGCTTAGGACACTTATTGGCGATGTTGAGAATCCTAATCTTATGGGT
>BtCoV/13585-58/M.dau/DK/2014
CATTAGTGGTAAAGAACGTGCGCGTACTGTGGGTGGTGTCTCATTGCTTTCTACTATGACAACAAGGCAGTATCACCAGAAACATCTTAAGTCTATTGTCAACACACGCGGTGCGTCTGTTGTTATAGGCACTACTAAGTTCTATGGTGGCTGGGATAATATGCTTAGGACACTTATTGGCGATGTTGAGAATCCTAATCTTATGGGT
>BtCoV/21162-1/M.dau/DK/2015
CATTAGTGGTAAAGAACGTGCGCGTACTGTGGGTGGTGTCTCATTGCTTTCTACTATGACAACAAGGCAGTATCACCAGAAACATCTTAAGTCTATTGTCAACACACGCGGTGCGTCTGTTGTTATAGGCACTACTAAGTTCTATGGTGGCTGGGATAATATGCTTAGGACACTTATTGGCGATGTTGAGAATCCTAATCTTATGGGT
>BtCoV/21162-2/M.dau/DK/2015
CATTAGTGGTAAAGAACGTGCGCGTACTGTGGGTGGTGTCTCATTGCTTTCTACTATGACAACACGGCAGTATCACCAGAAGCATCTTAAGTCTATTGTCAACACACGCGGTGCGTCTGTTGTTATAGGCACTACTAAGTTCTATGGTGGCTGGGATAATATGCTTAGGACACTTATTGGCGATGTTGAGAATCCTAATCTTATGGGT
>BtCoV/21162-4/M.dau/DK/2015
CATTAGTGGTAAAGAACGTGCGCGTACTGTGGGTGGTGTCTCATTGCTTTCTACTATGACAACAAGGCAGTATCACCAGAAGCATCTTAAGTCTATTGTCAACACACGCGGTGCGTCTGTTGTTATAGGCACTACTAAGTTCTATGGTGGCTGGGATAATATGCTTAGGACACTTATTGGCGATGTTGACAATCCTAATCTTATGGGT
>BtCoV/21162-6/M.dau/DK/2015
CATTAGTGGTAAAGAACGTGCGCGTACTGTGGGTGGTGTCTCATTGCTTTCTACTATGACAACAAGGCAGTATCACCAGAAACATCTTAAGTCTATTGTCAACACACGCGGTGCGTCTGTTGTTATAGGCACTACTAAGTTCTATGGTGGCTGGGATAATATGCTTAGGACACTTATTGGCGATGTTGAGAATCCTAATCTTATGGGT
>BtCoV/21162-7/M.dau/DK/2015
CATTAGTGGTAAAGAACGTGCGCGTACTGTGGGTGGTGTCTCATTGCTTTCTACTATGACAACAAGGCAGTATCACCAGAAACATCTTAAGTCTATTGTCAACACACGCGGTGCGTCTGTTGTTATAGGCACTACTAAGTTCTATGGTGGCTGGGATAATATGCTTAGGACACTTATTGGCGATGTTGAGAATCCTAATCTTATGGGT
>BtCoV/21162-8/M.dau/DK/2015
CATTAGTGGTAAAGAACGCGCGCGTACTGTGGGTGGTGTCTCATTGCTTTCTACTATGACAACAAGGCAGTATCACCAGAAGCATCTTAAGTCTATTGTCAACACACGCGGTGCGTCTGTTGTTATAGGCACTACTAAGTTCTATGGTGGCTGGGACAATATGCTTAGGACACTTATTGGCGATGTTGAGAATCCTAATCTTATGGGT
>BtCoV/21164-2/M.dau/DK/2015
CATTAGTGGTAAAGAACGTGCGCGTACTGTGGGTGGTGTCTCATTGCTTTCTACTATGACAACAAGGCAGTATCACCAGAAGCATCTTAAGTCTATTGTCAACACACGCGGTGCGTCTGTTGTTATAGGCACTACTAAGTTCTATGGTGGCTGGGATAATATGCTTAGGACACTTATTGGCGATGTTGAGAATCCTAATCTTATGGGT
>BtCoV/21164-6/M.dau/DK/2015
CATTAGTGGTAAAGAACGTGCGCGTACTGTGGGTGGTGTCTCATTGCTTTCTACTATGACAACAAGGCAGTATCACCAGAAACATCTTAAGTCTATTGTCAACACACGCGGTGCGTCTGTTGTTATAGGCACTACTAAGTTCTATGGTGGCTGGGATAATATGCTTAGGACACTTATTGGCGATGTTGAGAATCCTAATCTTATGGGT
>BtCoV/18799-11/M.dau/DK/2016
CATTAGTGGTAAAGAACGTGCGCGTACTGTGGGTGGTGTCTCATTGCTTTCTACTATGACAACAAGGCAGTATCACCAGAAGCATCTTAAGTCTATTGTCAACACACGCGGTGCGTCTGTTGTTATAGGCACTACTAAGTTCTATGGTGGCTGGGATAATATGCTTAGGACACTTATTGGCGATGTTGAGAATCCTAATCTTATGGGT
>BtCoV/18799-2/M.dau/DK/2016
CATTAGTGGTAAAGAACGTGCGCGTACTGTGGGTGGTGTCTCATTGCTTTCTACTATGACAACAAGGCAGTATCACCAGAAACATCTTAAGTCTATTGTCAACACACGCGGTGCGTCTGTTGTTATAGGCACTACCAAGTTCTATGGTGGTTGGGATAATATGCTCAGGACACTTATTGGCGATGTTGAGAATCCTAATCTTATGGGT
>BtCoV/18799-25/M.dau/DK/2016
CATTAGTGGTAAAGAACGCGCGCGTACTGTGGGTGGTGTTTCATTGCTTTCTACTATGACAACAAGGCAGTATCACCAGAAACATCTTAAGTCTATTGTCAACACACGCGGTGCGTCTGTTGTTATAGGCACTACTAAGTTCTATGGTGGCTGGGATAATATGCTTAGGACACTTATTGGTGATGTTGAGAATCCTAATCTTATGGGT
>BtCoV/18799-34/M.dau/DK/2016
CATTAGTGGTAAAGAACGTGCGCGTACTGTGGGTGGTGTCTCATTGCTTTCTACTATGACAACAAGGCAGTATCACCAGAAACATCTTAAGTCTATTGTCAACACACGCGGTGCGTCTGTTGTTATAGGCACTACCAAGTTCTATGGTGGTTGGGATAATATGCTCAGGACACTTATTGGCGATGTTGAGAATCCTAATCTTATGGGT
>BtCoV/18799-52/M.dau/DK/2016
CATTAGTGGTAAAGAACGTGCGCGTACTGTGGGTGGTGTCTCATTGCTTTCTACTATGACAACAAGGCAGTATCACCAGAAGCATCTTAAGTCTATTGTCAACACACGCGGTGCGTCTGTTGTTATAGGCACTACTAAGTTCTATGGTGGCTGGGATAATATGCTTAGGACACTTATTGGCGATGTTGAGAATCCTAATCTTATGGGT
>BtCoV/18799-54/M.dau/DK/2016
CATTAGTGGTAAAGAACGTGCGCGTACTGTGGGTGGTGTCTCATTGCTTTCTACTATGACAACAAGGCAGTATCACCAGAAACATCTTAAGTCTATTGTCAACACACGCGGTGCGTCTGTTGTTATAGGCACCACTAAGTTCTATGGTGGCTGGGATAATATGCTTAGGACACTTATTGGTGATGTTGAGAATCCTAATCTTATGGGT
>BtCoV/18799-56/M.dau/DK/2016
CATTAGTGGTAAAGAACGTGCGCGTACTGTGGGTGGTGTCTCATTGCTTTCTACTATGACAACAAGGCAGTATCACCAGAAGCATCTTAAGTCTATTGTCAACACACGCGGTGCGTCTGTTGTTATAGGCACTACTAAGTTCTATGGTGGCTGGGATAATATGCTTAGGACACTTATTGGCGATGTTGAGAATCCTAATCTTATGGGT
>BtCoV/18799-60/M.dau/DK/2016
CATTAGTGGTAAAGAACGCGCGCGTACTGTGGGTGGTGTCTCATTGCTTTCTACTATGACAACAAGGCAGTATCATCAGAAGCATCTTAAGTCTATTGTTAACACACGCGGTGCGTCTGTTGTTATAGGCACTACCAAGTTCTATGGTGGCTGGGACAATATGCTTAGGACACTTATTGGCGATGTCGAGAATCCTAATCTTATGGGT
>BtCoV/18799-62/M.dau/DK/2016
CATTAGTGGTAAAGAACGCGCGCGTACTGTGGGTGGTGTCTCATTGCTTTCTACTATGACAACAAGGCAGTATCATCAGAAGCATCTTAAGTCTATTGTTAACACACGCGGTGCGTCTGTTGTTATAGGCACTACCAAGTTCTATGGTGGCTGGGACAATATGCTTAGGACACTTATTGGCGATGTCGAGAATCCTAATCTTATGGGT
>BtCoV/13585-6/M.nat/DK/2014
CATTAGTGGTAAAGAACGTGCACGCACAGTTGGAGGTGTCTCTTTACTCTCTACGATGACTACTAGACAGTATCACCAAAAGCACCTTAAGTCCATTGTCAACACGCGCGGTGCGTCTGTTGTTATAGGCACCACTAAGTTCTATGGTGGCTGGGATAATATGCTTAGAACACTTATTGGTGACGTTGAAAACCCTCAGCTTATGGGT
>BtCoV/B40-5/P.pyg/DK/2013
CATTAGTGGTAAGGAGCGTGCTCGCACAGTTGGTGGCGTTTCACTCCTTTCTACGATGACTACTCGTCAGTACCACCAGAAACATCTTAAGTCCATTGTCAACACTAGGAATGCGTCTGTTGTTATCGGCACTACCAAATTCTATGGTGGTTGGGATAACATGCTTCGCACTCTAATTGATGGTGTTGACAATCCAAACCTTATGGGT
>BtCoV/7542-55/P.pyg/DK/2014
AATTAGTGGTAAGGAACGTGCACGTACTGTAGGCGGTGTCTCGTTGCTCTCAACTATGACTACTAGGCAGTACCACCAAAAACACCTTAAGTCTATTGTCAACACGCGCGGAGCCGCTGTTGTTATAGGCACTACTAAGTTTTATGGTGGCTGGGATAATATGCTTAAGACACTTATTGGTGATGTTGACAACCCTAATCTTATGGGT
>BtCoV/OV26-1/P.pyg/DK/2015
CATTAGTGGTAAGGAGCGTGCTCGCACAGTTGGTGGCGTTTCACTCCTTTCTACGATGACTACTCGTCAGTACCACCAGAAACATCTCAAGTCCATTGTCAACACTAGGAATGCGTCTGTTGTTATCGGCACTACCAAATTTTATGGTGGTTGGGATAACATGCTTCGCACTCTAATTGATGGTGTTGACAGTCCAAACCTTATGGGT
>BtCoV/OV27-7/P.pyg/DK/2015
CATCAGTGGTAAGGAGCGTGCTCGCACAGTTGGTGGCGTTTCACTCCTTTCTACGATGACTACTCGTCAGTACCACCAGAAACATCTCAAGTCCATTGTCAACACTAGGAATGCGTCTGTTGTTATCGGCACTACCAAATTTTATGGTGGTTGGGATAACATGCTTCGCACTCTAATTGATGGTGTTGACAATCCAAACCTTATGGGT
>BtCoV/OV28-11/P.pyg/DK/2015
CATCAGTGGTAAGGAGCGTGCTCGCACAGTTGGTGGCGTTTCACTCCTTTCTACGATGACTACTCGTCAGTACCACCAGAAACATCTCAAGTCCATTGTCAACACTAGGAATGCGTCTGTTGTTATCGGCACTACCAAATTTTATGGTGGTTGGGATAACATGCTTCGCACTCTAATTGATGGTGTTGACAATCCAAACCTTATGGGT
>BtCoV/OV29-12/P.pyg/DK/2015
CATCAGTGGTAAGGAGCGTGCTCGCACAGTTGGTGGCGTTTCACTCCTTTCTACGATGACTACTCGTCAGTACCACCAGAAACATCTCAAGTCCATTGTCAACACTAGGAATGCGTCTGTTGTTATCGGCACTACCAAATTTTATGGTGGTTGGGATAACATGCTTCGCACTCTAATTGATGGTGTTGACAATCCAAACCTTATGGGT
>Civet_SARS_CoV_SZ16/2003_AY304488 SARS coronavirus SZ16, complete genome.
CATTAGTGCAAAGAATAGAGCTCGCACCGTAGCTGGTGTCTCTATCTGTAGTACTATGACAAATAGACAGTTTCATCAGAAATTATTGAAGTCAATAGCCGCCACTAGAGGAGCTACTGTGGTAATTGGAACAAGCAAGTTTTACGGTGGCTGGCATAATATGTTAAAAACTGTTTACAGTGATGTAGAAACTCCACACCTTATGGGT
>Bat_coronavirus_HKU6-1_DQ249224_ Bat coronavirus HKU6 isolate HKU6-1 RNA-dependent RNA polymerasegene, partial cds.
TATTAGTGGCAAAGAACGTGCACGTACTGTTGGTGGTGTTTCCTTGCTCTCCACTATGACCACTAGACAGTATCACCAGAAGCATTTGAAGTCTATTGTCAACACGCGCGGTGCGTCTGTTGTTATAGGTACTACAAAATTTTATGGTGGCTGGGATAATATGCTTAAGACACTTATTGGTGATGTGGATAACCCGAATCTTATGGGT
>Bat_coronavirus_NM98-62_GER_2008_GU190216 Bat coronavirus NM98-62/GER/2008 RNA-dependent RNA polymerase gene,partial cds.
CATTAGTGGTAAAGAACGTGCACGTACTGTGGGTGGTGTCTCATTGCTTTCTACTATGACAACAAGGCAGTATCACCAGAAGCACCTTAAGTCTATTGTCAACACACGCGGTGCGTCTGTTGTTATAGGCACTACTAAGTTCTATGGTGGCTGGGATAATATGCTTAGGACACTTATTGGTGATGTTGAGAATCCTAATCTTATGGGT
>Bat_coronavirus_BNM98-30_BGR_2008_GU190239 Bat coronavirus BNM98-30/BGR/2008 RNA-dependent RNA polymerasegene, partial cds.
TATTAGTGGTAAGGAGCGTGCACGTACCGTTGGTGGCGTCTCACTCCTTTCTACTATGACAACTAGGCAATACCACCAGAAACATCTGAAGTCCATTGTTAACACCAGAAATGCTACTGTTGTTATCGGCACCACTAAATTCTACGGTGGTTGGGATAACATGCTACGTACGCTCATTGATGGTGTTGACAACCCATGTCTTATGGGT
>Porcine_coronavirus_HKU15-155_JQ065043 Porcine coronavirus HKU15 strain HKU15-155, complete genome.
AATTTCAGCCAAGGATCGTGCTCGCACTGTGGCAGGAGTGTCTATAATTAGCACCATGACTAACAGGCAGTACCATCAAAAGATGCTGAAATCTATTTCACTTGCACGCAATCAGACCATCGTGATTGGAACAACCAAATTCTATGGTGGTTGGGACAACATGTTACGACGACTGATGTGTAATATCAACAATCCCATTTTAGTGGGT
>Hipposideros_bat_coronavirus_HKU10_isolate_TLC1347A_JQ989273 Hipposideros bat coronavirus HKU10 isolate TLC1347A, completegenome.
TATTAGTGGTAAGGAACGTGCACGCACTGTTGGTGGTGTTTCTCTTTTATCCACTATGACTACTAGACAGTATCATCAAAAACACCTTAAATCTATTGTGAACACACGCAATGCTTCGGTTGTCATTGGTACCACTAAATTTTATGGTGGTTGGGATAACATGTTAAACACGCTTATTAATGGTGTTGAAAACCCTTGTCTTATGGGT
>BtCoV_Myotis_emarginatus_LUX_LUX16_A_1082_2016_KY502404 Bat coronavirus isolate BtCoV/Myotisemarginatus/LUX/LUX16_A_1082/2016 RNA-dependent RNA polymerasegene, partial cds.
CATTAGTGGAAAAGAACGTGCGCGTACAGTTGGTGGAGTCTCCCTGCTCTCTACGATGACTACTAGACAATACCACCAAAAGCATTTGAAATCAATTGTTAACACACGCAATGCCGCTGTTGTTATTGGTACTACAAAGTTTTATGGTGGTTGGGACAACATGCTTAATAACCTCATTTCAGGTGTTGAACATCCACACCTGATGGGT
>Avian_infectious_bronchitis_virus_NC_001451 Avian infectious bronchitis virus, complete genome.
CATATCCGCGAAAAATAGAGCGCGTACAGTGGCAGGTGTGTCTATCCTTTCTACTATGACTAATAGGCAGTTTCATCAGAAGATTCTTAAGTCTATAGTCAACACTAGAAATGCTTCTGTAGTTATTGGAACAACCAAGTTTTATGGCGGTTGGGACAACATGTTGAGAAACCTGATTCAGGGTGTTGAAGACCCAATTCTTATGGGT
>Porcine_epidemic_diarrhea_virus_NC_003436 Porcine epidemic diarrhea virus, complete genome.
TATTAGTGGCAAAGAACGTGCACGCACAGTGGGTGGTGTCTCGCTTTTGTCAACCATGACCACTCGGCAGTATCATCAGAAACACCTTAAATCCATAGTTAATACTAGGGGCGCTTCGGTTGTTATTGGTACTACTAAGTTTTATGGTGGTTGGGACAATATGCTTAAGAACCTTATTGATGGTGTTGAAAATCCGTGTCTTATGGGT
>Scotophilus_bat_coronavirus_512_NC_009657 Scotophilus bat coronavirus 512, complete genome.
CATTAGTGGTAAAGATCGAGCACGCACTGTTGGTGGTGTTTCACTCTTGTCTACCATGACTACTAGACAATACCACCAGAAACACCTGAAATCTATTGTCAACACTAGAGGTGCTTCTGTTGTTATTGGAACCACTAAGTTCTATGGTGGTTGGGATAATATGCTCAAAACACTTATTAAGGATGTTGAAAACCCCCATTTAATGGGA
